# Supplementary material for: Genetic testing of common and rare variants in dementia patients from a memory clinic: Dementia-related genetic testing in memory clinic
Source: Alzheimers Res Ther. 2025 Oct 14;17:225. doi: 10.1186/s13195-025-01854-z (PMC12522692; doi:10.1186/s13195-025-01854-z)
Supplement: Supplementary file 2 — Supplementary Material 2 [file 13195_2025_1854_MOESM2_ESM.xlsx]

## Sheet: SuppTables
Legend
Supplementary Table 2: Candidate rare variants (MAF<1%) in moderately penetrant Alzheimer’s disease susceptibility genes (based on Holstege et al. 2022) found in the 964 individuals.
Supplementary Table 3: Genome-wide AD associated variants (MAF>1%) included in the polygenic risk score (PRS) from Bellenguez et al. Nature Genetics 2022.
Supplementary Table 4: Carriers of pathogenic variants in neurodegenerative disease genes.

## Sheet: SuppTable2
Supplementary Table 2: Candidate rare variants (MAF<1%) in moderately penetrant Alzheimer’s disease susceptibility genes (based on Holstege et al. 2022) found in the 964 individuals. Position: GRCh37/hg19. LOF=Loss-of-function; REVEL score = Rare Exome Variant Ensemble Learner score for missense variants. Effect (beta) from Holstege et al. 2022. Number of carriers by phenotype (AD: Alzheimer's di…
Gene region	CHR	POS_hg19	REF	ALT (Effect allele)	HGVS nomenclature	MAF	Consequence	IMPACT (VEP)	LOFTEE annotation	Type	REVEL score	REVEL threshold	Effect (CaseCtrl)	Effect (EOAD)	Effect (LOAD)	AD	FTD	LBD	MCI	Other	PPD	SCD
ABCA7	19	960125	G	T	ENST00000263620.3:c.727G>T; ENST00000587532.1:c.268G>T	0.000163666	stop_gained	HIGH	HC	LOF	NA	0.25	0.530628	0.788457	0.336472	1	0	0	0	0	0	0
ABCA7	19	991960	G	T	ENST00000251289.5:c.937G>T; ENST00000587001.2:c.937G>T; ENST00000607440.1:c.823G>T	0.000249833	missense_variant	MODERATE		missense	0.443	0.25	0.336472	0.470004	0.262364	1	0	0	0	0	0	0
ABCA7	19	994245	C	T	ENST00000251289.5:c.1201C>T; ENST00000587001.2:c.1132C>T; ENST00000607440.1:c.1087C>T	8.18733e-05	missense_variant	MODERATE		missense	0.436	0.25	0.336472	0.470004	0.262364	0	0	0	0	0	1	0
ABCA7	19	994266	G	A	ENST00000251289.5:c.1222G>A; ENST00000587001.2:c.1153G>A; ENST00000607440.1:c.1108G>A	0.00016372	missense_variant	MODERATE		missense	0.417	0.25	0.336472	0.470004	0.262364	1	0	0	0	0	0	0
ABCA7	19	1000439	G	T	ENST00000234389.3:c.3G>T	0.0003996	start_lost	HIGH		LOF	NA	0.25	0.530628	0.788457	0.336472	1	0	0	0	0	0	0
ABCA7	19	1000696	T	C	ENST00000234389.3:c.260T>C	0.000192012	missense_variant	MODERATE		missense	0.299	0.25	0.336472	0.470004	0.262364	1	0	0	0	0	0	0
ABCA7	19	1005043	G	A	ENST00000234389.3:c.1543G>A	0.000410374	missense_variant	MODERATE		missense	0.716	0.25	0.336472	0.470004	0.262364	0	0	0	0	1	0	0
ABCA7	19	1005067	G	A	ENST00000234389.3:c.1567G>A	0.00024574	missense_variant	MODERATE		missense	0.584	0.25	0.336472	0.470004	0.262364	0	0	0	0	0	0	1
ABCA7	19	1005107	C	T	ENST00000234389.3:c.1607C>T	8.18331e-05	missense_variant	MODERATE		missense	0.382	0.25	0.336472	0.470004	0.262364	0	0	0	0	0	0	1
ABCA7	19	1005224	G	A	ENST00000234389.3:c.1724G>A	8.18331e-05	stop_gained	HIGH	HC	LOF	NA	0.25	0.530628	0.788457	0.336472	0	0	0	0	0	1	0
ABCA7	19	1005422	C	T	ENST00000234389.3:c.1922C>T	8.18331e-05	missense_variant	MODERATE		missense	0.641	0.25	0.336472	0.470004	0.262364	0	0	0	0	0	0	1
ABCA7	19	1005427	C	T	ENST00000234389.3:c.1927C>T	0.000654664	missense_variant	MODERATE		missense	0.638	0.25	0.336472	0.470004	0.262364	0	0	0	0	1	0	2
ABCA7	19	1005533	C	T	ENST00000234389.3:c.2033C>T	0.000247361	missense_variant	MODERATE		missense	0.464	0.25	0.336472	0.470004	0.262364	1	0	0	0	0	0	0
ABCA7	19	1005552	G	T	ENST00000234389.3:c.2052G>T	0.000332281	missense_variant&splice_region_variant	MODERATE		missense	0.431	0.25	0.336472	0.470004	0.262364	1	0	0	0	0	0	0
ABCA7	19	1007891	C	A	ENST00000234389.3:c.2235C>A	0.00026362	missense_variant	MODERATE		missense	0.305	0.25	0.336472	0.470004	0.262364	1	0	0	0	0	0	0
ABCA7	19	1007970	G	A	ENST00000234389.3:c.2314G>A	8.51064e-05	missense_variant&splice_region_variant	MODERATE		missense	0.491	0.25	0.336472	0.470004	0.262364	0	0	0	0	0	1	0
ABCA7	19	1008704	G	A	ENST00000234389.3:c.2554G>A	0.000655415	missense_variant	MODERATE		missense	0.396	0.25	0.336472	0.470004	0.262364	1	0	0	0	1	0	1
ABCA7	19	1009355	G	A	ENST00000234389.3:c.2886G>A	0.000388702	stop_gained	HIGH	LC	LOF	NA	0.25	0.530628	0.788457	0.336472	1	0	0	1	0	0	1
ABCA7	19	1020991	G	C	ENST00000333175.5:c.5C>G; ENST00000356663.3:c.5C>G	0.000134445	missense_variant	MODERATE		missense	0.337	0.25	0.336472	0.470004	0.262364	0	0	1	0	0	0	0
ABCA7	19	1031133	G	A	ENST00000263097.4:c.127G>A; ENST00000348419.3:c.127G>A; ENST00000562958.2:c.127G>A; ENST00000565096.2:c.127G>A	0.00016372	missense_variant	MODERATE		missense	0.375	0.25	0.336472	0.470004	0.262364	1	0	0	1	0	0	0
ABCA7	19	1041904	A	G	ENST00000263094.6:c.235A>G; ENST00000433129.1:c.235A>G; ENST00000524850.1:c.235A>G; ENST00000531467.1:c.229A>G	8.19135e-05	missense_variant	MODERATE		missense	0.73	0.25	0.336472	0.470004	0.262364	1	0	0	0	0	0	0
ABCA7	19	1041957	C	A	ENST00000263094.6:c.288C>A; ENST00000433129.1:c.288C>A; ENST00000524850.1:c.288C>A; ENST00000531467.1:c.282C>A	8.26173e-05	missense_variant	MODERATE		missense	0.565	0.25	0.336472	0.470004	0.262364	1	0	0	0	0	0	0
ABCA7	19	1043238	G	T	ENST00000263094.6:c.778G>T; ENST00000433129.1:c.778G>T; ENST00000435683.2:c.364G>T	0.0012275	missense_variant	MODERATE		missense	0.327	0.25	0.336472	0.470004	0.262364	0	1	0	1	0	0	1
ABCA7	19	1043375	C	T	ENST00000263094.6:c.833C>T; ENST00000433129.1:c.833C>T; ENST00000435683.2:c.419C>T	8.18331e-05	missense_variant	MODERATE		missense	0.281	0.25	0.336472	0.470004	0.262364	0	0	0	0	0	1	0
ABCA7	19	1043793	C	T	ENST00000263094.6:c.1000C>T; ENST00000433129.1:c.1000C>T; ENST00000435683.2:c.586C>T	0.000327332	missense_variant	MODERATE		missense	0.299	0.25	0.336472	0.470004	0.262364	0	0	0	0	0	0	1
ABCA7	19	1045026	C	G	ENST00000263094.6:c.1241C>G; ENST00000433129.1:c.1241C>G; ENST00000435683.2:c.827C>G	0.000327493	missense_variant	MODERATE		missense	0.267	0.25	0.336472	0.470004	0.262364	1	0	0	0	2	0	0
ABCA7	19	1045173	G	C	ENST00000263094.6:c.1388G>C; ENST00000433129.1:c.1388G>C; ENST00000435683.2:c.974G>C	8.19269e-05	missense_variant	MODERATE		missense	0.54	0.25	0.336472	0.470004	0.262364	0	0	0	0	0	0	1
ABCA7	19	1045206	C	T	ENST00000263094.6:c.1421C>T; ENST00000433129.1:c.1421C>T; ENST00000435683.2:c.1007C>T	0.000164555	missense_variant	MODERATE		missense	0.407	0.25	0.336472	0.470004	0.262364	0	0	0	0	0	0	1
ABCA7	19	1046239	C	G	ENST00000263094.6:c.1456C>G; ENST00000433129.1:c.1456C>G; ENST00000435683.2:c.1042C>G	0.000491159	missense_variant	MODERATE		missense	0.605	0.25	0.336472	0.470004	0.262364	1	0	0	0	0	0	0
ABCA7	19	1046257	C	A	ENST00000263094.6:c.1474C>A; ENST00000433129.1:c.1474C>A; ENST00000435683.2:c.1060C>A	8.18599e-05	missense_variant	MODERATE		missense	0.462	0.25	0.336472	0.470004	0.262364	1	0	0	0	0	0	0
ABCA7	19	1046934	C	T	ENST00000263094.6:c.1756C>T; ENST00000433129.1:c.1756C>T; ENST00000435683.2:c.1342C>T	0.000164042	missense_variant	MODERATE		missense	0.7	0.25	0.336472	0.470004	0.262364	0	0	0	1	0	0	0
ABCA7	19	1046941	G	T	ENST00000263094.6:c.1763G>T; ENST00000433129.1:c.1763G>T; ENST00000435683.2:c.1349G>T	0.000327976	missense_variant	MODERATE		missense	0.317	0.25	0.336472	0.470004	0.262364	0	0	1	0	0	0	0
ABCA7	19	1047169	T	C	ENST00000263094.6:c.1859T>C; ENST00000433129.1:c.1859T>C; ENST00000435683.2:c.1445T>C	0.00294599	missense_variant	MODERATE		missense	0.954	0.25	0.336472	0.470004	0.262364	4	0	0	0	0	0	0
ABCA7	19	1047260	C	G	ENST00000263094.6:c.1950C>G; ENST00000433129.1:c.1950C>G; ENST00000435683.2:c.1536C>G	8.19001e-05	missense_variant	MODERATE		missense	0.768	0.25	0.336472	0.470004	0.262364	0	0	0	1	0	0	0
ABCA7	19	1047271	A	T	ENST00000263094.6:c.1961A>T; ENST00000433129.1:c.1961A>T; ENST00000435683.2:c.1547A>T	8.19001e-05	missense_variant	MODERATE		missense	0.492	0.25	0.336472	0.470004	0.262364	1	0	0	0	0	0	0
ABCA7	19	1047336	G	A	ENST00000263094.6:c.2026G>A; ENST00000433129.1:c.2026G>A; ENST00000435683.2:c.1612G>A	0.00117312	missense_variant	MODERATE		missense	0.311	0.25	0.336472	0.470004	0.262364	2	0	0	0	0	0	2
ABCA7	19	1047366	C	T	ENST00000263094.6:c.2056C>T; ENST00000433129.1:c.2056C>T; ENST00000435683.2:c.1642C>T	8.67604e-05	missense_variant	MODERATE		missense	0.364	0.25	0.336472	0.470004	0.262364	1	0	0	0	0	0	0
ABCA7	19	1049327	C	T	ENST00000263094.6:c.2443C>T; ENST00000433129.1:c.2443C>T; ENST00000435683.2:c.2029C>T	8.18599e-05	missense_variant	MODERATE		missense	0.293	0.25	0.336472	0.470004	0.262364	1	0	0	0	0	0	0
ABCA7	19	1050985	G	A	ENST00000263094.6:c.2618G>A; ENST00000433129.1:c.2618G>A; ENST00000435683.2:c.2204G>A	0.000163666	missense_variant	MODERATE		missense	0.35	0.25	0.336472	0.470004	0.262364	0	0	0	0	0	0	1
ABCA7	19	1051006	G	A	ENST00000263094.6:c.2639G>A; ENST00000433129.1:c.2639G>A; ENST00000435683.2:c.2225G>A	0.000982157	missense_variant	MODERATE		missense	0.724	0.25	0.336472	0.470004	0.262364	0	0	0	1	0	0	0
ABCA7	19	1051034	C	A	ENST00000263094.6:c.2667C>A; ENST00000433129.1:c.2667C>A; ENST00000435683.2:c.2253C>A	8.18465e-05	stop_gained	HIGH	HC	LOF	NA	0.25	0.530628	0.788457	0.336472	0	0	0	0	1	0	0
ABCA7	19	1051293	G	C	ENST00000263094.6:c.2824G>C; ENST00000433129.1:c.2824G>C;ENST00000435683.2:c.2410G>C	0.000245539	missense_variant&splice_region_variant	MODERATE		missense	0.818	0.25	0.336472	0.470004	0.262364	0	0	0	0	0	1	0
ABCA7	19	1051515	C	G	ENST00000263094.6:c.2892C>G; ENST00000433129.1:c.2892C>G; ENST00000435683.2:c.2478C>G	0.000982157	missense_variant	MODERATE		missense	0.718	0.25	0.336472	0.470004	0.262364	2	0	0	0	0	1	1
ABCA7	19	1051559	G	C	ENST00000263094.6:c.2936G>C; ENST00000433129.1:c.2936G>C; ENST00000435683.2:c.2522G>C	8.18599e-05	missense_variant	MODERATE		missense	0.869	0.25	0.336472	0.470004	0.262364	1	0	0	0	0	0	0
ABCA7	19	1051944	G	A	ENST00000263094.6:c.2966G>A; ENST00000433129.1:c.2966G>A; ENST00000435683.2:c.2552G>A	0.00049124	missense_variant	MODERATE		missense	0.788	0.25	0.336472	0.470004	0.262364	0	0	0	0	0	1	2
ABCA7	19	1053354	C	T	ENST00000263094.6:c.3247C>T; ENST00000433129.1:c.3247C>T; ENST00000435683.2:c.2833C>T	0.000169635	stop_gained	HIGH	HC	LOF	NA	0.25	0.530628	0.788457	0.336472	1	0	0	0	0	0	0
ABCA7	19	1053375	C	T	ENST00000263094.6:c.3268C>T; ENST00000433129.1:c.3268C>T; ENST00000435683.2:c.2854C>T	0.000168776	missense_variant	MODERATE		missense	0.28	0.25	0.336472	0.470004	0.262364	1	0	0	0	0	0	1
ABCA7	19	1053429	G	T	ENST00000263094.6:c.3322G>T; ENST00000433129.1:c.3322G>T; ENST00000435683.2:c.2908G>T	0.000247117	missense_variant	MODERATE		missense	0.413	0.25	0.336472	0.470004	0.262364	0	0	0	1	0	0	0
ABCA7	19	1054267	G	T	ENST00000263094.6:c.3653G>T; ENST00000433129.1:c.3653G>T; ENST00000435683.2:c.3239G>T	0.00057509	missense_variant	MODERATE		missense	0.364	0.25	0.336472	0.470004	0.262364	1	0	0	0	0	0	0
ABCA7	19	1054312	G	A	ENST00000263094.6:c.3698G>A; ENST00000433129.1:c.3698G>A; ENST00000435683.2:c.3284G>A	0.000745156	missense_variant	MODERATE		missense	0.409	0.25	0.336472	0.470004	0.262364	1	0	0	1	0	0	1
ABCA7	19	1054632	G	A	ENST00000263094.6:c.3790G>A; ENST00000433129.1:c.3790G>A; ENST00000435683.2:c.3376G>A	0.000163666	missense_variant	MODERATE		missense	0.501	0.25	0.336472	0.470004	0.262364	1	0	0	0	0	0	0
ABCA7	19	1054793	G	A	ENST00000263094.6:c.3866G>A; ENST00000433129.1:c.3866G>A; ENST00000435683.2:c.3452G>A	8.18599e-05	missense_variant	MODERATE		missense	0.251	0.25	0.336472	0.470004	0.262364	0	0	0	0	0	0	1
ABCA7	19	1055128	C	A	ENST00000263094.6:c.3983C>A; ENST00000433129.1:c.3983C>A; ENST00000435683.2:c.3569C>A	8.19135e-05	missense_variant	MODERATE		missense	0.592	0.25	0.336472	0.470004	0.262364	0	0	1	0	0	0	0
ABCA7	19	1055151	T	C	ENST00000263094.6:c.4006T>C; ENST00000433129.1:c.4006T>C; ENST00000435683.2:c.3592T>C	0.000245861	missense_variant	MODERATE		missense	0.728	0.25	0.336472	0.470004	0.262364	0	0	0	0	0	1	0
ABCA7	19	1056169	G	A	ENST00000263094.6:c.4343G>A; ENST00000433129.1:c.4343G>A; ENST00000435683.2:c.3929G>A	0.000654772	missense_variant	MODERATE		missense	0.475	0.25	0.336472	0.470004	0.262364	1	0	0	0	2	0	0
ABCA7	19	1056372	T	G	ENST00000263094.6:c.4460T>G; ENST00000433129.1:c.4460T>G; ENST00000435683.2:c.4046T>G	0.000245499	missense_variant	MODERATE		missense	0.811	0.25	0.336472	0.470004	0.262364	0	0	0	0	0	0	1
ABCA7	19	1056956	T	C	ENST00000263094.6:c.4637T>C; ENST00000433129.1:c.4637T>C; ENST00000435683.2:c.4223T>C; ENST00000525073.2:c.26T>C	8.18331e-05	missense_variant	MODERATE		missense	0.845	0.25	0.336472	0.470004	0.262364	0	0	0	0	0	1	0
ABCA7	19	1057000	C	T	ENST00000263094.6:c.4681C>T; ENST00000433129.1:c.4681C>T; ENST00000435683.2:c.4267C>T; ENST00000525073.2:c.70C>T	8.18331e-05	stop_gained	HIGH	HC	LOF	NA	0.25	0.530628	0.788457	0.336472	0	0	0	0	0	0	1
ABCA7	19	1057343	G	A	ENST00000263094.6:c.4795G>A; ENST00000433129.1:c.4795G>A; ENST00000435683.2:c.4381G>A; ENST00000525073.2:c.184G>A	0.00752864	missense_variant	MODERATE		missense	0.576	0.25	0.336472	0.470004	0.262364	6	1	1	0	1	1	1
ABCA7	19	1057426	T	G	ENST00000263094.6:c.4878T>G; ENST00000433129.1:c.4878T>G; ENST00000435683.2:c.4464T>G; ENST00000525073.2:c.267T>G	8.18331e-05	stop_gained&splice_region_variant	HIGH	HC	LOF	NA	0.25	0.530628	0.788457	0.336472	0	0	0	0	1	0	0
ABCA7	19	1058635	C	T	ENST00000263094.6:c.5168C>T; ENST00000433129.1:c.5168C>T; ENST00000435683.2:c.4754C>T; ENST00000525073.2:c.503C>T	0.00114566	missense_variant	MODERATE		missense	0.472	0.25	0.336472	0.470004	0.262364	2	0	0	0	0	0	2
ABCA7	19	1058680	T	A	ENST00000263094.6:c.5213T>A; ENST00000433129.1:c.5213T>A; ENST00000435683.2:c.4799T>A; ENST00000525073.2:c.548T>A	0.000327332	missense_variant	MODERATE		missense	0.529	0.25	0.336472	0.470004	0.262364	0	0	0	1	1	0	0
ABCA7	19	1059056	G	A	ENST00000263094.6:c.5435G>A; ENST00000433129.1:c.5435G>A; ENST00000435683.2:c.5021G>A; ENST00000525073.2:c.770G>A	0.00646481	missense_variant	MODERATE		missense	0.364	0.25	0.336472	0.470004	0.262364	14	0	1	0	0	2	5
ABCA7	19	1059079	G	A	ENST00000263094.6:c.5458G>A; ENST00000433129.1:c.5458G>A; ENST00000435683.2:c.5044G>A; ENST00000525073.2:c.793G>A	0.000818331	missense_variant	MODERATE		missense	0.909	0.25	0.336472	0.470004	0.262364	0	0	1	0	1	0	0
ABCA7	19	1061839	C	T	ENST00000263094.6:c.5522C>T; ENST00000433129.1:c.5522C>T; ENST00000435683.2:c.5108C>T; ENST00000525073.2:c.857C>T	0.000163666	missense_variant	MODERATE		missense	0.789	0.25	0.336472	0.470004	0.262364	0	0	0	1	0	0	0
ABCA7	19	1061886	A	T	ENST00000263094.6:c.5569A>T; ENST00000433129.1:c.5569A>T; ENST00000435683.2:c.5155A>T; ENST00000525073.2:c.904A>T	8.18331e-05	missense_variant&splice_region_variant	MODERATE		missense	0.735	0.25	0.336472	0.470004	0.262364	0	0	0	0	0	0	1
ABCA7	19	1064183	G	T	ENST00000263094.6:c.5975G>T; ENST00000433129.1:c.5975G>T; ENST00000435683.2:c.5561G>T; ENST00000525073.2:c.1310G>T	0.000573582	missense_variant	MODERATE		missense	0.879	0.25	0.336472	0.470004	0.262364	1	0	0	0	0	0	0
ABCA7	19	1064247	G	T	ENST00000263094.6:c.6039G>T; ENST00000433129.1:c.6039G>T; ENST00000435683.2:c.5625G>T; ENST00000525073.2:c.1374G>T	0.000574807	missense_variant	MODERATE		missense	0.543	0.25	0.336472	0.470004	0.262364	1	0	0	0	0	0	0
ABCA7	19	1065097	T	G	ENST00000263094.6:c.6212T>G; ENST00000433129.1:c.6212T>G; ENST00000435683.2:c.5798T>G; ENST00000525073.2:c.1547T>G	0.000659413	missense_variant	MODERATE		missense	0.648	0.25	0.336472	0.470004	0.262364	2	0	0	0	0	1	1
ABCA7	19	1081601	G	T	ENST00000313093.2:c.2243G>T; ENST00000536472.1:c.1847G>T; ENST00000539243.2:c.2291G>T; ENST00000543365.1:c.1892G>T; ENST00000586866.1:c.2255G>T; ENST00000590214.1:c.2324G>T; ENST00000590577.1:c.1148G>T	0.000916361	missense_variant	MODERATE		missense	0.841	0.25	0.336472	0.470004	0.262364	1	0	0	0	0	0	0
ABCA7	19	1081611	G	T	ENST00000313093.2:c.2253G>T; ENST00000536472.1:c.1857G>T; ENST00000539243.2:c.2301G>T; ENST00000543365.1:c.1902G>T; ENST00000586866.1:c.2265G>T; ENST00000590214.1:c.2334G>T; ENST00000590577.1:c.1158G>T	0.000166889	missense_variant	MODERATE		missense	0.563	0.25	0.336472	0.470004	0.262364	1	0	0	0	0	0	0
ABCA7	19	1089891	G	A	ENST00000215587.7:c.559C>T; ENST00000586746.1:c.559C>T	0.000163773	missense_variant	MODERATE		missense	0.376	0.25	0.336472	0.470004	0.262364	0	0	0	0	0	0	1
ABCA7	19	1089909	G	A	ENST00000215587.7:c.541C>T; ENST00000586746.1:c.541C>T	8.18867e-05	missense_variant	MODERATE		missense	0.561	0.25	0.336472	0.470004	0.262364	0	0	0	1	0	0	0
ABCA7	19	1091811	T	C	ENST00000215587.7:c.328A>G; ENST00000586746.1:c.328A>G	0.00229133	missense_variant	MODERATE		missense	0.315	0.25	0.336472	0.470004	0.262364	2	0	0	0	2	0	0
ABCA7	19	1091871	A	G	ENST00000215587.7:c.268T>C; ENST00000586746.1:c.268T>C	0.000163666	missense_variant	MODERATE		missense	0.529	0.25	0.336472	0.470004	0.262364	0	0	0	0	0	0	1
ABCA7	19	1105705	G	A	ENST00000354171.8:c.373G>A; ENST00000585480.1:c.106G>A; ENST00000587648.1:c.253G>A; ENST00000588919.1:c.346G>A; ENST00000589115.1:c.373G>A; ENST00000593032.1:c.349G>A	0.000245499	missense_variant	MODERATE		missense	0.252	0.25	0.336472	0.470004	0.262364	0	0	0	0	0	0	1
ABCA7	19	1112481	C	A	ENST00000361757.3:c.2435G>T; ENST00000438103.2:c.2264G>T; ENST00000587024.1:c.2405G>T	0.00034459	missense_variant	MODERATE		missense	0.298	0.25	0.336472	0.470004	0.262364	0	0	0	0	1	0	0
ABCA7	19	1119567	C	T	ENST00000361757.3:c.1321G>A; ENST00000438103.2:c.1150G>A; ENST00000587024.1:c.1321G>A	8.18465e-05	missense_variant	MODERATE		missense	0.267	0.25	0.336472	0.470004	0.262364	1	0	0	0	0	0	0
ABCA7	19	1122146	C	G	ENST00000361757.3:c.1141G>C; ENST00000438103.2:c.970G>C; ENST00000587024.1:c.1141G>C	0.00278278	missense_variant	MODERATE		missense	0.427	0.25	0.336472	0.470004	0.262364	3	0	0	0	0	1	1
ABCA7	19	1122220	A	T	ENST00000361757.3:c.1067T>A; ENST00000438103.2:c.896T>A; ENST00000587024.1:c.1067T>A	0.000245539	missense_variant	MODERATE		missense	0.862	0.25	0.336472	0.470004	0.262364	1	0	0	0	0	0	1
ABCA7	19	1122711	G	A	ENST00000361757.3:c.860C>T; ENST00000438103.2:c.689C>T; ENST00000587024.1:c.860C>T	0.000169348	missense_variant	MODERATE		missense	0.779	0.25	0.336472	0.470004	0.262364	1	0	0	0	0	0	0
CLU	8	27362578	T	C	ENST00000380476.3:c.293T>C; ENST00000518328.1:c.452T>C; ENST00000518379.1:c.452T>C; ENST00000521400.1:c.452T>C; ENST00000521684.1:c.452T>C; ENST00000521780.1:c.254T>C	0.000163666	missense_variant	MODERATE		missense	0.257	0.25	0.955511	1.28093	0.741937	1	0	0	0	0	0	0
CLU	8	27362587	G	A	ENST00000380476.3:c.302G>A; ENST00000518328.1:c.461G>A; ENST00000518379.1:c.461G>A; ENST00000521400.1:c.461G>A; ENST00000521684.1:c.461G>A; ENST00000521780.1:c.263G>A	0.000900164	missense_variant	MODERATE		missense	0.291	0.25	0.955511	1.28093	0.741937	1	0	0	0	0	0	4
CLU	8	27516688	A	G	ENST00000301904.3:c.1001A>G; ENST00000337221.4:c.1001A>G	0.000163693	missense_variant	MODERATE		missense	0.712	0.25	0.955511	1.28093	0.741937	0	0	0	0	0	0	1
CLU	8	27516927	C	T	ENST00000301904.3:c.1240C>T; ENST00000337221.4:c.1240C>T	0.000163666	missense_variant	MODERATE		missense	0.539	0.25	0.955511	1.28093	0.741937	0	0	0	0	0	0	2
CLU	8	27516955	G	A	ENST00000301904.3:c.1268G>A; ENST00000337221.4:c.1268G>A	0.00130954	missense_variant	MODERATE		missense	0.293	0.25	0.955511	1.28093	0.741937	3	0	0	0	1	0	1
CLU	8	27528453	G	T	ENST00000301904.3:c.1406G>T	0.000656168	missense_variant	MODERATE		missense	0.96	0.25	0.955511	1.28093	0.741937	0	0	0	0	1	0	0
CLU	8	27528615	G	C	ENST00000301904.3:c.1568G>C	0.000164528	missense_variant	MODERATE		missense	0.902	0.25	0.955511	1.28093	0.741937	1	0	0	0	0	0	0
CLU	8	27528698	C	T	ENST00000301904.3:c.1651C>T	0.00024855	missense_variant	MODERATE		missense	0.418	0.25	0.955511	1.28093	0.741937	1	0	0	0	1	0	0
CLU	8	27528713	G	T	ENST00000301904.3:c.1666G>T	0.000746145	missense_variant	MODERATE		missense	0.986	0.25	0.955511	1.28093	0.741937	0	0	1	0	0	0	0
CLU	8	27528717	C	T	ENST00000301904.3:c.1670C>T	8.30289e-05	missense_variant	MODERATE		missense	0.632	0.25	0.955511	1.28093	0.741937	0	0	1	0	0	0	0
CLU	8	27528765	C	A	ENST00000301904.3:c.1718C>A	0.00016756	missense_variant	MODERATE		missense	0.43	0.25	0.955511	1.28093	0.741937	0	0	0	1	0	0	0
SRC	20	36022363	A	G	ENST00000358208.4:c.416A>G; ENST00000360723.4:c.434A>G; ENST00000373558.2:c.434A>G; ENST00000373567.2:c.416A>G; ENST00000373578.2:c.416A>G; ENST00000445403.1:c.416A>G	8.18331e-05	missense_variant	MODERATE		missense	0.706	0.5	0.832909	1.22378	0.530628	0	1	0	0	0	0	0
SRC	20	36028673	A	G	ENST00000358208.4:c.1015A>G; ENST00000360723.4:c.1033A>G; ENST00000373558.2:c.1033A>G; ENST00000373567.2:c.1015A>G; ENST00000373578.2:c.1015A>G; ENST00000445403.1:c.1015A>G	8.18331e-05	missense_variant	MODERATE		missense	0.627	0.5	0.832909	1.22378	0.530628	0	0	0	0	0	0	1
TREM2	6	41029294	C	A	ENST00000244669.2:c.359C>A	0.00711948	missense_variant	MODERATE		missense	0.565	0.25	1.09861	1.30833	0.993252	4	0	1	0	3	1	3
TREM2	6	41029298	G	C	ENST00000244669.2:c.363G>C	0.000327332	missense_variant	MODERATE		missense	0.492	0.25	1.09861	1.30833	0.993252	1	0	0	0	1	0	0
TREM2	6	41035148	A	C	ENST00000244558.9:c.52T>G; ENST00000424266.2:c.385T>G; ENST00000463088.1:c.385T>G; ENST00000464633.1:c.213T>G; ENST00000468811.1:c.385T>G; ENST00000479950.1:c.385T>G; ENST00000482515.1:c.213T>G; ENST00000486443.1:c.268T>G; ENST00000488238.1:c.385T>G	8.18331e-05	missense_variant	MODERATE		missense	0.762	0.25	1.09861	1.30833	0.993252	1	0	0	0	0	0	0
TREM2	6	41035176	C	A	ENST00000244558.9:c.24G>T; ENST00000373154.2:c.244G>T; ENST00000424266.2:c.357G>T;ENST00000463088.1:c.357G>T;ENST00000464633.1:c.185G>T;ENST00000468811.1:c.357G>T;ENST00000479950.1:c.357G>T;ENST00000480585.1:c.244G>T;ENST00000482515.1:c.185G>T;ENST00000486443.1:c.240G>T;ENST00000488238.1:c.357G>T	0.000409165	missense_variant&splice_region_variant	MODERATE		missense	0.275	0.25	1.09861	1.30833	0.993252	0	0	0	0	0	1	0
TREM2	6	41129105	G	T	ENST00000338469.3:c.287C>A; ENST00000373113.3:c.287C>A; ENST00000373122.4:c.287C>A	0.00204583	missense_variant	MODERATE		missense	0.261	0.25	1.09861	1.30833	0.993252	2	0	0	0	4	1	2
TREM2	6	41129114	A	C	ENST00000338469.3:c.278T>G; ENST00000373113.3:c.278T>G; ENST00000373122.4:c.278T>G	8.18331e-05	missense_variant	MODERATE		missense	0.69	0.25	1.09861	1.30833	0.993252	0	0	0	0	0	0	1
TREM2	6	41129219	C	G	ENST00000338469.3:c.173G>C; ENST00000373113.3:c.173G>C; ENST00000373122.4:c.173G>C	0.000327332	missense_variant	MODERATE		missense	0.363	0.25	1.09861	1.30833	0.993252	1	0	0	0	0	0	0
TREM2	6	41129240	C	T	ENST00000338469.3:c.152G>A; ENST00000373113.3:c.152G>A; ENST00000373122.4:c.152G>A	8.18331e-05	missense_variant	MODERATE		missense	0.602	0.25	1.09861	1.30833	0.993252	1	0	0	0	0	0	0
TREM2	6	41129252	C	T	ENST00000338469.3:c.140G>A; ENST00000373113.3:c.140G>A; ENST00000373122.4:c.140G>A	0.00302782	missense_variant	MODERATE		missense	0.335	0.25	1.09861	1.30833	0.993252	4	0	2	1	1	1	1
TREM2	6	41129300	G	A	ENST00000338469.3:c.92C>T; ENST00000373113.3:c.92C>T; ENST00000373122.4:c.92C>T	8.18465e-05	missense_variant	MODERATE		missense	0.49	0.25	1.09861	1.30833	0.993252	1	0	0	0	0	0	0
ATP8B4	15	50152530	T	A	ENST00000284509.6:c.3440A>T; ENST00000558498.1:c.713A>T; ENST00000559829.1:c.3440A>T; ENST00000560479.1:c.1349A>T	8.18331e-05	missense_variant	MODERATE		missense	0.267	0.25	0.405465	0.470004	0.336472	1	0	0	0	0	0	0
ATP8B4	15	50158557	T	A	ENST00000284509.6:c.3152A>T; ENST00000558498.1:c.425A>T; ENST00000559829.1:c.3152A>T; ENST00000560479.1:c.1061A>T	0.000327332	missense_variant	MODERATE		missense	0.394	0.25	0.405465	0.470004	0.336472	1	0	0	0	0	0	0
ATP8B4	15	50168527	T	G	ENST00000284509.6:c.2975A>C; ENST00000558498.1:c.248A>C; ENST00000559829.1:c.2975A>C; ENST00000560479.1:c.884A>C	8.18331e-05	missense_variant	MODERATE		missense	0.538	0.25	0.405465	0.470004	0.336472	1	0	0	0	0	0	0
ATP8B4	15	50168542	T	C	ENST00000284509.6:c.2960A>G; ENST00000558498.1:c.233A>G; ENST00000559829.1:c.2960A>G; ENST00000560479.1:c.869A>G	0.000490998	missense_variant	MODERATE		missense	0.258	0.25	0.405465	0.470004	0.336472	1	0	0	0	0	0	1
ATP8B4	15	50189566	A	G	ENST00000284509.6:c.2620T>C; ENST00000559829.1:c.2620T>C; ENST00000560479.1:c.529T>C	0.00392799	missense_variant	MODERATE		missense	0.251	0.25	0.405465	0.470004	0.336472	3	0	0	3	0	3	3
ATP8B4	15	50190338	C	A	ENST00000284509.6:c.2400G>T; ENST00000559829.1:c.2400G>T; ENST00000560479.1:c.309G>T	8.18331e-05	missense_variant	MODERATE		missense	0.55	0.25	0.405465	0.470004	0.336472	0	0	0	0	0	1	0
ATP8B4	15	50223353	C	A	ENST00000284509.6:c.1605G>T; ENST00000559829.1:c.1605G>T	0.00401048	missense_variant	MODERATE		missense	0.6	0.25	0.405465	0.470004	0.336472	1	0	0	0	0	0	3
ATP8B4	15	50223438	C	A	ENST00000284509.6:c.1520G>T; ENST00000559829.1:c.1520G>T	8.18331e-05	missense_variant	MODERATE		missense	0.801	0.25	0.405465	0.470004	0.336472	0	0	0	0	0	1	0
ATP8B4	15	50264839	C	T	ENST00000284509.6:c.1183G>A; ENST00000559829.1:c.1183G>A	0.00564648	missense_variant	MODERATE		missense	0.859	0.25	0.405465	0.470004	0.336472	7	0	1	0	1	0	1
ATP8B4	15	50264889	G	A	ENST00000284509.6:c.1133C>T; ENST00000559829.1:c.1133C>T	8.18331e-05	missense_variant	MODERATE		missense	0.493	0.25	0.405465	0.470004	0.336472	0	0	0	0	1	0	0
ATP8B4	15	50264910	G	T	ENST00000284509.6:c.1112C>A; ENST00000559829.1:c.1112C>A	8.18331e-05	missense_variant	MODERATE		missense	0.516	0.25	0.405465	0.470004	0.336472	0	0	0	1	0	0	0
ATP8B4	15	50271814	C	T	ENST00000284509.6:c.1034G>A;ENST00000557955.1:c.1034G>A;ENST00000559829.1:c.1034G>A	8.18599e-05	missense_variant&splice_region_variant	MODERATE		missense	0.694	0.25	0.405465	0.470004	0.336472	0	1	0	0	0	0	0
ATP8B4	15	50271868	A	G	ENST00000284509.6:c.980T>C; ENST00000559829.1:c.980T>C	0.000736618	missense_variant	MODERATE		missense	0.906	0.25	0.405465	0.470004	0.336472	3	0	0	0	0	0	0
ATP8B4	15	50331023	G	A	ENST00000284509.6:c.304C>T; ENST00000558024.1:c.142C>T; ENST00000559829.1:c.304C>T	0.000327332	missense_variant	MODERATE		missense	0.897	0.25	0.405465	0.470004	0.336472	1	0	0	0	0	0	0
ATP8B4	15	50366353	G	C	ENST00000284509.6:c.58C>G; ENST00000558829.1:c.58C>G; ENST00000559829.1:c.58C>G	0.00482815	missense_variant	MODERATE		missense	0.335	0.25	0.405465	0.470004	0.336472	1	0	0	0	1	2	2
ATP8B4	15	50474899	C	T	ENST00000267842.5:c.275C>T; ENST00000380902.4:c.275C>T	8.18331e-05	missense_variant	MODERATE		missense	0.668	0.25	0.405465	0.470004	0.336472	0	0	0	0	0	0	1
ATP8B4	15	50489882	T	C	ENST00000267842.5:c.664T>C; ENST00000380902.4:c.664T>C	8.21828e-05	missense_variant	MODERATE		missense	0.455	0.25	0.405465	0.470004	0.336472	1	0	0	0	0	0	0
ADAM10	15	58830531	G	C	ENST00000299022.5:c.89-1G>C; ENST00000356113.6:c.89-1G>C; ENST00000414170.3:c.89-1G>C; ENST00000433326.2:c.89-1G>C	8.18331e-05	splice_acceptor_variant	HIGH	HC	LOF	NA	0.5	1.54756	2.19722	0.788457	0	0	0	0	0	0	1
ADAM10	15	58834132	G	A	ENST00000299022.5:c.422G>A; ENST00000356113.6:c.422G>A; ENST00000414170.3:c.422G>A	8.18331e-05	missense_variant	MODERATE		missense	0.981	0.5	1.54756	2.19722	0.788457	0	0	1	0	0	0	0
ADAM10	15	58840586	C	T	ENST00000299022.5:c.866C>T; ENST00000356113.6:c.866C>T; ENST00000414170.3:c.866C>T; ENST00000433326.2:c.683C>T	0.000900311	missense_variant	MODERATE		missense	0.928	0.5	1.54756	2.19722	0.788457	1	1	0	0	0	0	1
ADAM10	15	58903197	C	T	ENST00000260408.3:c.1804+1G>A; ENST00000396140.2:c.901+1G>A	8.18465e-05	splice_donor_variant	HIGH	HC	LOF	NA	0.5	1.54756	2.19722	0.788457	0	0	0	1	0	0	0
ADAM10	15	58933062	T	C	ENST00000260408.3:c.926A>G	8.18331e-05	missense_variant	MODERATE		missense	0.758	0.5	1.54756	2.19722	0.788457	0	0	0	0	0	0	1
ADAM10	15	58936171	T	C	ENST00000260408.3:c.742A>G	8.18465e-05	missense_variant	MODERATE		missense	0.652	0.5	1.54756	2.19722	0.788457	0	0	0	0	0	0	1
ADAM10	15	58957326	G	C	ENST00000260408.3:c.555C>G	8.18331e-05	stop_gained	HIGH	HC	LOF	NA	0.5	1.54756	2.19722	0.788457	1	0	0	0	0	0	0
ACE	17	61568743	G	A	ENST00000290863.6:c.1190+1G>A; ENST00000290866.4:c.2912+1G>A; ENST00000413513.3:c.1190+1G>A; ENST00000421982.2:c.650+1G>A; ENST00000428043.1:c.2912+1G>A; ENST00000490216.2:c.1190+1G>A	0.000163693	splice_donor_variant	HIGH	HC	LOF	NA	0.75	0.336472	0.530628	0.182322	0	0	0	1	0	0	1
ACE	17	61601503	G	A	ENST00000314672.5:c.80G>A; ENST00000456941.2:c.80G>A; ENST00000580652.1:c.80G>A; ENST00000581784.1:c.80G>A; ENST00000583023.1:c.80G>A	8.18331e-05	missense_variant	MODERATE		missense	0.765	0.75	1.16315	1.36098	0.993252	1	0	0	0	0	0	0
ACE	17	61601584	A	G	ENST00000314672.5:c.161A>G; ENST00000456941.2:c.161A>G; ENST00000580652.1:c.161A>G; ENST00000581784.1:c.161A>G; ENST00000583023.1:c.161A>G	0.00785597	missense_variant	MODERATE		missense	0.879	0.75	1.16315	1.36098	0.993252	6	0	0	5	2	0	2
ACE	17	61607595	C	T	ENST00000314672.5:c.451C>T; ENST00000456941.2:c.451C>T; ENST00000580652.1:c.451C>T; ENST00000581784.1:c.451C>T; ENST00000583023.1:c.451C>T	8.18465e-05	stop_gained	HIGH	HC	LOF	NA	0.75	0.336472	0.530628	0.182322	1	0	0	0	0	0	0
ACE	17	61611245	A	G	ENST00000314672.5:c.676-2A>G; ENST00000456941.2:c.676-2A>G; ENST00000580652.1:c.676-2A>G; ENST00000581784.1:c.676-2A>G; ENST00000583023.1:c.676-2A>G	0.000163747	splice_acceptor_variant	HIGH	HC	LOF	NA	0.75	0.336472	0.530628	0.182322	0	0	0	0	0	1	0
ACE	17	61611380	C	T	ENST00000314672.5:c.809C>T; ENST00000456941.2:c.809C>T; ENST00000580652.1:c.809C>T; ENST00000581784.1:c.809C>T; ENST00000583023.1:c.809C>T	8.18331e-05	missense_variant	MODERATE		missense	0.911	0.75	1.16315	1.36098	0.993252	0	0	0	0	1	0	0
ACE	17	61611490	G	A	ENST00000314672.5:c.919G>A; ENST00000456941.2:c.919G>A; ENST00000580652.1:c.919G>A; ENST00000581784.1:c.919G>A; ENST00000583023.1:c.919G>A	0.0012275	missense_variant	MODERATE		missense	0.831	0.75	1.16315	1.36098	0.993252	1	0	0	0	0	0	0
ACE	17	61611628	G	A	ENST00000314672.5:c.1057G>A; ENST00000456941.2:c.1057G>A; ENST00000580652.1:c.1057G>A; ENST00000581784.1:c.1057G>A; ENST00000583023.1:c.1057G>A	0.000327332	missense_variant	MODERATE		missense	0.824	0.75	1.16315	1.36098	0.993252	0	0	0	0	0	0	1
ACE	17	61613063	C	T	ENST00000314672.5:c.1135C>T; ENST00000456941.2:c.1135C>T; ENST00000580652.1:c.1135C>T; ENST00000581784.1:c.1135C>T; ENST00000583023.1:c.1135C>T	8.18331e-05	missense_variant	MODERATE		missense	0.849	0.75	1.16315	1.36098	0.993252	0	0	0	0	0	0	1
ACE	17	61613064	G	A	ENST00000314672.5:c.1136G>A; ENST00000456941.2:c.1136G>A; ENST00000580652.1:c.1136G>A; ENST00000581784.1:c.1136G>A; ENST00000583023.1:c.1136G>A	0.000163666	missense_variant	MODERATE		missense	0.951	0.75	1.16315	1.36098	0.993252	1	0	0	0	0	0	0
ACE	17	61615462	C	T	ENST00000314672.5:c.1538C>T; ENST00000456941.2:c.1379C>T; ENST00000581784.1:c.1379C>T; ENST00000583023.1:c.1538C>T	8.18331e-05	missense_variant	MODERATE		missense	0.942	0.75	1.16315	1.36098	0.993252	0	0	0	0	0	0	1
ACE	17	61615783	T	C	ENST00000314672.5:c.1714T>C; ENST00000456941.2:c.1555T>C; ENST00000581784.1:c.1555T>C; ENST00000583023.1:c.1714T>C	8.35562e-05	missense_variant	MODERATE		missense	0.797	0.75	1.16315	1.36098	0.993252	0	0	0	0	1	0	0
ACE	17	61619779	C	T	ENST00000314672.5:c.2132C>T; ENST00000456941.2:c.1973C>T; ENST00000581784.1:c.1973C>T; ENST00000583023.1:c.2132C>T	0.000245539	missense_variant	MODERATE		missense	0.947	0.75	1.16315	1.36098	0.993252	1	0	0	0	0	0	0
ACE	17	61619791	G	T	ENST00000314672.5:c.2144G>T; ENST00000456941.2:c.1985G>T; ENST00000581784.1:c.1985G>T; ENST00000583023.1:c.2144G>T	0.000327386	missense_variant	MODERATE		missense	0.825	0.75	1.16315	1.36098	0.993252	0	0	0	0	0	0	2
RIN3	14	92905731	C	T	ENST00000298877.1:c.320C>T; ENST00000351924.5:c.320C>T; ENST00000393265.2:c.179C>T; ENST00000525557.1:c.26C>T; ENST00000531433.1:c.371C>T; ENST00000532405.1:c.371C>T; ENST00000554461.1:c.44C>T	8.18331e-05	missense_variant	MODERATE		missense	0.521	0.5	0.336472	0.470004	0.262364	0	0	0	0	0	0	1
RIN3	14	92949146	G	A	ENST00000298877.1:c.1327G>A; ENST00000351924.5:c.1270G>A; ENST00000393265.2:c.1186G>A; ENST00000525557.1:c.976G>A; ENST00000531433.1:c.1321G>A; ENST00000532405.1:c.1378G>A	8.18331e-05	missense_variant	MODERATE		missense	0.524	0.5	0.336472	0.470004	0.262364	0	1	0	0	0	0	0
RIN3	14	92949150	C	T	ENST00000298877.1:c.1331C>T; ENST00000351924.5:c.1274C>T; ENST00000393265.2:c.1190C>T; ENST00000525557.1:c.980C>T; ENST00000531433.1:c.1325C>T; ENST00000532405.1:c.1382C>T	0.000245499	missense_variant	MODERATE		missense	0.54	0.5	0.336472	0.470004	0.262364	0	0	0	0	1	0	0
RIN3	14	92953116	C	T	ENST00000298877.1:c.1478C>T; ENST00000351924.5:c.1421C>T; ENST00000393265.2:c.1337C>T; ENST00000525557.1:c.1127C>T; ENST00000531433.1:c.1472C>T; ENST00000532405.1:c.1529C>T	0.00196399	missense_variant	MODERATE		missense	0.578	0.5	0.336472	0.470004	0.262364	1	0	1	2	0	0	0
RIN3	14	93022240	G	T	ENST00000216487.7:c.189G>T	0.000245499	missense_variant	MODERATE		missense	0.524	0.5	0.336472	0.470004	0.262364	0	0	0	1	0	1	0
RIN3	14	93118417	C	A	ENST00000216487.7:c.1023C>A	0.000453556	stop_gained	HIGH	HC	LOF	NA	0.5	0.741937	1.06471	0.530628	1	0	0	0	0	0	0
RIN3	14	93142861	T	C	ENST00000216487.7:c.2377T>C; ENST00000556418.1:c.928T>C	0.00834697	missense_variant	MODERATE		missense	0.794	0.5	0.336472	0.470004	0.262364	9	0	1	1	2	2	4
RIN3	14	93154378	C	A	ENST00000216487.7:c.2739C>A	0.000340194	missense_variant	MODERATE		missense	0.705	0.5	0.336472	0.470004	0.262364	1	0	0	0	0	0	0
RIN3	14	93154392	C	T	ENST00000216487.7:c.2753C>T	0.000168379	missense_variant	MODERATE		missense	0.687	0.5	0.336472	0.470004	0.262364	0	0	0	0	0	0	1
RIN3	14	93154411	C	G	ENST00000216487.7:c.2772C>G	0.000334728	missense_variant	MODERATE		missense	0.794	0.5	0.336472	0.470004	0.262364	1	0	0	0	0	0	0
RIN3	14	93154467	T	C	ENST00000216487.7:c.2828T>C	0.000167168	missense_variant	MODERATE		missense	0.869	0.5	0.336472	0.470004	0.262364	1	0	0	1	0	0	0
RIN3	14	93154505	T	C	ENST00000216487.7:c.2866T>C	0.000169607	missense_variant	MODERATE		missense	0.798	0.5	0.336472	0.470004	0.262364	1	0	0	0	0	0	0
RIN3	14	93154518	A	G	ENST00000216487.7:c.2879A>G	8.71688e-05	missense_variant	MODERATE		missense	0.737	0.5	0.336472	0.470004	0.262364	1	0	0	0	0	0	0
ZCWPW1	7	100007051	C	T	ENST00000324725.6:c.508G>A;ENST00000360951.4:c.871G>A;ENST00000398027.2:c.868G>A;ENST00000471336.1:c.118G>A;ENST00000490721.1:c.508G>A	0.00368249	missense_variant&splice_region_variant	MODERATE	HC	LOF	NA	only LOF	1.60944	2.20827	1.06471	1	0	0	0	0	0	0
ZCWPW1	7	100018302	C	T	ENST00000324725.6:c.-392-1G>A; ENST00000360951.4:c.-29-1G>A; ENST00000398027.2:c.-29-1G>A; ENST00000472716.1:c.-170-1G>A	0.000327332	splice_acceptor_variant	HIGH	LC	LOF	NA	only LOF	1.60944	2.20827	1.06471	1	0	0	0	0	1	0
ZCWPW1	7	100033963	G	T	ENST00000292330.2:c.35C>A	0.000548647	stop_gained	HIGH	HC	LOF	NA	only LOF	1.60944	2.20827	1.06471	1	0	0	0	0	0	0
ZCWPW1	7	100086110	G	T	ENST00000300179.2:c.766G>T; ENST00000423930.1:c.766G>T; ENST00000454988.1:c.595G>T	0.000329164	stop_gained	HIGH	HC	LOF	NA	only LOF	1.60944	2.20827	1.06471	1	0	0	0	0	0	0
ABCA1	9	107515201	C	T	ENST00000374767.4:c.286C>T	0.000327493	stop_gained	HIGH	HC	LOF	NA	0.75	1.25276	1.54756	1.02962	0	0	0	0	0	1	1
ABCA1	9	107516868	G	A	ENST00000374767.4:c.467G>A	8.18465e-05	missense_variant	MODERATE		missense	0.82	0.75	0.405465	0.530628	0.336472	1	0	0	0	0	0	0
ABCA1	9	107516961	A	G	ENST00000374767.4:c.560A>G	8.18331e-05	missense_variant	MODERATE		missense	0.771	0.75	0.405465	0.530628	0.336472	0	0	0	0	0	0	1
ABCA1	9	107556776	T	G	ENST00000374736.3:c.5398A>C	0.000572831	missense_variant	MODERATE		missense	0.883	0.75	0.405465	0.530628	0.336472	1	0	0	0	0	0	0
ABCA1	9	107560784	C	T	ENST00000374736.3:c.5039G>A	0.000245499	missense_variant	MODERATE		missense	0.871	0.75	0.405465	0.530628	0.336472	0	1	0	0	0	0	0
ABCA1	9	107562850	G	A	ENST00000374736.3:c.4714C>T	8.18331e-05	stop_gained	HIGH	HC	LOF	NA	0.75	1.25276	1.54756	1.02962	1	0	0	0	0	0	0
ABCA1	9	107568557	A	G	ENST00000374736.3:c.4429T>C	0.000409165	missense_variant	MODERATE		missense	0.986	0.75	0.405465	0.530628	0.336472	0	0	0	0	0	0	1
ABCA1	9	107571772	G	A	ENST00000374736.3:c.4249C>T	0.000163666	missense_variant	MODERATE		missense	0.823	0.75	0.405465	0.530628	0.336472	0	0	1	0	0	0	0
ABCA1	9	107578515	C	A	ENST00000374736.3:c.3647G>T	0.000572831	missense_variant	MODERATE		missense	0.904	0.75	0.405465	0.530628	0.336472	1	0	0	1	0	0	0
ABCA1	9	107582258	T	C	ENST00000374736.3:c.3053A>G	0.000327332	missense_variant	MODERATE		missense	0.841	0.75	0.405465	0.530628	0.336472	0	0	0	0	1	0	1
ABCA1	9	107583723	G	A	ENST00000374736.3:c.2893C>T	8.18331e-05	missense_variant	MODERATE		missense	0.807	0.75	0.405465	0.530628	0.336472	0	0	0	0	0	0	1
ABCA1	9	107589238	C	G	ENST00000374736.3:c.2328G>C	0.00220949	missense_variant	MODERATE		missense	0.762	0.75	0.405465	0.530628	0.336472	2	0	0	2	1	1	1
ABCA1	9	107593363	G	A	ENST00000374736.3:c.1735C>T	8.18331e-05	stop_gained	HIGH	HC	LOF	NA	0.75	1.25276	1.54756	1.02962	1	0	0	0	0	0	0
ABCA1	9	107593906	T	C	ENST00000374736.3:c.1712A>G	8.18331e-05	missense_variant	MODERATE		missense	0.84	0.75	0.405465	0.530628	0.336472	1	0	0	0	0	0	0
ABCA1	9	107646756	G	A	ENST00000374733.1:c.74C>T; ENST00000374736.3:c.254C>T; ENST00000423487.2:c.254C>T	0.00155483	missense_variant	MODERATE		missense	0.838	0.75	0.405465	0.530628	0.336472	2	0	0	0	1	1	3
ABCA1	9	107646763	G	A	ENST00000374733.1:c.67C>T; ENST00000374736.3:c.247C>T; ENST00000423487.2:c.247C>T	8.18331e-05	missense_variant	MODERATE		missense	0.888	0.75	0.405465	0.530628	0.336472	1	0	0	0	0	0	0
SORL1	11	121367702	G	A	ENST00000260197.7:c.883G>A	8.18331e-05	missense_variant	MODERATE		missense	0.53	0.5	0.741937	0.916291	0.587787	0	0	0	0	1	0	0
SORL1	11	121421299	G	A	ENST00000260197.7:c.2186G>A	8.18331e-05	missense_variant	MODERATE		missense	0.792	0.5	0.741937	0.916291	0.587787	1	0	0	0	0	0	0
SORL1	11	121421313	G	A	ENST00000260197.7:c.2200G>A	0.000654664	missense_variant	MODERATE		missense	0.6	0.5	0.741937	0.916291	0.587787	0	1	0	0	0	1	0
SORL1	11	121424741	C	T	ENST00000260197.7:c.2362C>T	0.000163666	missense_variant	MODERATE		missense	0.698	0.5	0.741937	0.916291	0.587787	2	0	0	0	0	0	0
SORL1	11	121437655	A	G	ENST00000260197.7:c.3056A>G	8.18331e-05	missense_variant	MODERATE		missense	0.65	0.5	0.741937	0.916291	0.587787	0	0	0	0	0	0	1
SORL1	11	121440880	C	T	ENST00000260197.7:c.3238C>T; ENST00000525532.1:c.70C>T	0.000245499	missense_variant	MODERATE		missense	0.602	0.5	0.741937	0.916291	0.587787	1	0	0	0	0	0	0
SORL1	11	121440955	G	C	ENST00000260197.7:c.3313G>C; ENST00000525532.1:c.145G>C	0.000163666	missense_variant	MODERATE		missense	0.96	0.5	0.741937	0.916291	0.587787	2	0	0	0	0	0	0
SORL1	11	121444982	C	A	ENST00000260197.7:c.3370C>A; ENST00000525532.1:c.202C>A	0.000818331	missense_variant	MODERATE		missense	0.693	0.5	0.741937	0.916291	0.587787	2	0	0	0	0	0	0
SORL1	11	121500242	T	A	ENST00000260197.7:c.6615T>A; ENST00000525532.1:c.3447T>A; ENST00000527934.1:c.2460T>A; ENST00000532694.1:c.3153T>A; ENST00000534286.1:c.3345T>A	8.18331e-05	missense_variant	MODERATE		missense	0.693	0.5	0.741937	0.916291	0.587787	0	0	0	1	0	0	0

## Sheet: SuppTable3
Supplementary Table 3: Genome-wide AD associated variants (MAF>1%) included in the polygenic risk score (PRS) from Bellenguez et al. Nature Genetics 2022. Position: (GRCh38/hg38)
CHR	BP	RS	Gene	A1_effectAllele	A2	REF	ALT	Beta	SE	A1_Freq
1	109345810	rs141749679	SORT1	T	C	T	C	-0.3133	0.0702	0.9962
1	207577223	rs679515	CR1	T	C	T	C	0.1244	0.0104	0.1877
2	9558882	rs72777026	ADAM17	A	G	A	G	-0.0563	0.0118	0.8564
2	37304796	rs17020490	PRKD3	T	C	T	C	-0.0537	0.0115	0.8554
2	105749599	rs143080277	NCK2	T	C	T	C	-0.3915	0.0602	0.9949
2	127135234	rs6733839	BIN1	T	C	C	T	0.1686	0.0084	0.3891
2	202878716	rs139643391	WDR12	T	TC	TC	T	-0.063	0.0122	0.1311
2	233117202	rs10933431	INPP5D	C	G	G	C	0.0852	0.0099	0.7657
3	155069722	rs16824536	MME	A	G	G	A	-0.0857	0.0185	0.0542
3	155084189	rs61762319	MME	A	G	A	G	-0.143	0.0255	0.9737
4	993555	rs3822030	IDUA	T	G	G	T	0.0514	0.0083	0.5712
4	11023507	rs6846529	CLNK	T	C	C	T	-0.0673	0.0091	0.7174
4	40197226	rs2245466	RHOH	C	G	G	C	-0.0467	0.0091	0.6569
5	14724304	rs112403360	ANKH	A	T	T	A	0.073	0.0157	0.0727
5	86927378	rs62374257	COX7C	T	C	T	C	-0.0713	0.0096	0.7705
5	151052827	rs871269	TNIP1	T	C	C	T	-0.0408	0.0088	0.3264
5	180201150	rs113706587	RASGEF1C	A	G	G	A	0.0925	0.0133	0.1103
6	32615322	rs6605556	HLA-DQA1	A	G	A	G	0.0975	0.0114	0.8387
6	41036354	rs10947943	UNC5CL	A	G	G	A	-0.0529	0.0117	0.142
6	41161469	rs143332484	TREM2	T	C	C	T	0.3346	0.0376	0.0126
6	41181270	rs60755019	TREML2	A	G	A	G	-0.4394	0.0842	0.9958
6	47517390	rs7767350	CD2AP	T	C	C	T	0.0629	0.0091	0.2709
6	114291731	rs785129	HS3STS	T	C	T	C	0.0443	0.0086	0.3502
7	7817263	rs6943429	UMAD1	T	C	T	C	0.043	0.0084	0.4205
7	8204382	rs10952097	ICA1	T	C	T	C	0.0707	0.0138	0.1136
7	12229967	rs13237518	TMEM106B	A	C	C	A	-0.0413	0.0082	0.4115
7	28129126	rs1160871	JAZF1	G	GTCTT	GTCTT	G	-0.0533	0.01	0.2223
7	37844191	rs6966331	EPDR1	T	C	T	C	-0.039	0.0085	0.3494
7	54873635	rs76928645	SEC61G	T	C	C	T	-0.0762	0.0135	0.1033
7	100334426	rs7384878	SPDYE3	T	C	C	T	0.0775	0.0089	0.69
7	143413669	rs11771145	EPHA1	A	G	G	A	-0.0604	0.0085	0.3476
8	11844613	rs1065712	CTSB	C	G	G	C	0.1081	0.0185	0.053
8	27362470	rs73223431	PTK2B	T	C	C	T	0.0656	0.0084	0.3694
8	27607795	rs11787077	CLU	T	C	T	C	-0.1002	0.0083	0.392
8	144103704	rs34173062	SHARPIN	A	G	G	A	0.1139	0.0163	0.0814
9	104903697	rs1800978	ABCA1	C	G	C	G	-0.0682	0.0121	0.87
10	11676714	rs7912495	USP6NL	A	G	A	G	-0.0572	0.0082	0.5381
10	60025170	rs7068231	ANK3	T	G	T	G	-0.0487	0.0084	0.4026
10	80494228	rs6586028	TSPAN14	T	C	C	T	0.0791	0.0103	0.8036
10	96266650	rs6584063	BLNK	A	G	G	A	0.1118	0.0214	0.9565
10	122413396	rs7908662	PLEKHA1	A	G	A	G	0.0378	0.0081	0.5326
11	47370397	rs10437655	SPI1	A	G	G	A	0.0566	0.0083	0.3987
11	60254475	rs1582763	MS4A4A	A	G	G	A	-0.086	0.0084	0.371
11	86157598	rs3851179	EED	T	C	T	C	-0.1054	0.0084	0.3584
11	121482368	rs74685827	SORL1	T	G	T	G	-0.1964	0.0303	0.9814
11	121564878	rs11218343	SORL1	T	C	T	C	0.1654	0.0214	0.961
12	113281983	rs6489896	TPCN1	T	C	T	C	-0.073	0.0155	0.9236
14	52924962	rs17125924	FERMT2	A	G	A	G	-0.0881	0.0142	0.9108
14	92464917	rs7401792	SLC24A4	A	G	G	A	-0.038	0.0085	0.6291
14	92472511	rs12590654	SLC24A4	A	G	G	A	-0.0693	0.0087	0.3279
14	105761758	rs7157106	IGH gene cluster	A	G	A	G	0.0564	0.0107	0.3605
14	106665591	rs10131280	IGH gene cluster	A	G	G	A	-0.0653	0.0126	0.1325
15	50701814	rs8025980	SPPL2A	A	G	A	G	0.0386	0.0085	0.6552
15	58764824	rs602602	MINDY2	A	T	T	A	-0.062	0.0091	0.2795
15	63277703	rs117618017	APH1B	T	C	C	T	0.113	0.0119	0.1439
15	64131307	rs3848143	SNX1	A	G	G	A	-0.0482	0.0099	0.7801
15	78936857	rs12592898	CTSH	A	G	A	G	-0.0597	0.0123	0.1327
16	30010081	rs1140239	DOC2A	T	C	C	T	-0.0592	0.0086	0.3789
16	31111250	rs889555	BCKDK	T	C	C	T	-0.0555	0.0091	0.281
16	70660097	rs4985556	IL34	A	C	C	A	0.0581	0.0128	0.1148
16	79574511	rs450674	MAF	T	C	T	C	0.0451	0.0085	0.6272
16	81739398	rs12446759	PLCG2	A	G	G	A	0.0587	0.0084	0.597
16	81908423	rs72824905	PLCG2	C	G	C	G	0.3065	0.0485	0.9922
16	86420604	rs16941239	FOXF1	A	T	T	A	0.1196	0.0256	0.0288
16	90103687	rs56407236	PRDM7	A	G	G	A	0.1097	0.0162	0.0693
17	1728046	rs35048651	WDR81	T	TGAG	TGAG	T	0.0514	0.0102	0.2137
17	5233752	rs7225151	SCIMP	A	G	G	A	0.0856	0.0122	0.1241
17	18156140	rs2242595	MYO15A	A	G	G	A	-0.0592	0.0129	0.1117
17	44352876	rs5848	GRN	T	C	C	T	0.0646	0.0092	0.2886
17	46779275	rs199515	MAPT	C	G	G	C	0.0576	0.0099	0.7806
17	49219935	rs616338	ABI3	T	C	T	C	0.2069	0.0796	0.0122
17	58332680	rs2526377	TSPOAP1	A	G	A	G	0.0452	0.0082	0.5551
17	63471557	rs4277405	ACE	T	C	C	T	0.0675	0.0084	0.6163
19	1050875	rs12151021	ABCA7	A	G	A	G	0.1055	0.0093	0.3357
19	1854254	rs149080927	KLF16	G	GC	G	GC	0.0535	0.0092	0.4802
19	49950060	rs9304690	SIGLEC11	T	C	C	T	0.0458	0.0101	0.2398
19	54267597	rs587709	LILRB2	T	C	C	T	-0.0548	0.01	0.6749
20	413334	rs1358782	RBCK1	A	G	A	G	-0.0467	0.0098	0.246
20	56423488	rs6014724	CASS4	A	G	A	G	0.1176	0.0145	0.9102
20	63743088	rs6742	SLC2A4RG	T	C	T	C	-0.0492	0.0104	0.221
21	26101558	rs2154481	APP	T	C	C	T	0.05	0.0082	0.5236
21	26775872	rs2830489	ADAMTS1	T	C	C	T	-0.0547	0.0091	0.2809

## Sheet: SuppTable4
Supplementary Table 4: Carriers of pathogenic variants in neurodegenerative disease genes.
Individual	Clinical diagnosis group	Clinical syndromic diagnosis	Gene affected	Variant found - HGVS genomic nomenclature	Variant found - HGVS cDNA nomenclature	Variant found - HGVS protein nomenclature	Genetic disease associated	Additional information
1	Alzheimer's disease (AD)	Dementia	APPdupplication	NA	NA	NA	Alzheimer's disease (AD)	none
2	Other dementia	Dementia	C9ORF72 expansion	NA	NA	NA	Frontotemporal Dementia (FTD) / Amyotrophic lateral sclerosis (ALS)	none
3	Other dementia	Dementia	C9ORF72 expansion	NA	NA	NA	Frontotemporal Dementia (FTD) / Amyotrophic lateral sclerosis (ALS)	Clinical progression to dementia, with motor neuron disease
4	Frontotemporal Dementia (FTD)	Dementia	C9ORF72 expansion	NA	NA	NA	Frontotemporal Dementia (FTD) / Amyotrophic lateral sclerosis (ALS)	none
5	Frontotemporal Dementia (FTD)	Dementia	C9ORF72 expansion	NA	NA	NA	Frontotemporal Dementia (FTD) / Amyotrophic lateral sclerosis (ALS)	none
6	Frontotemporal Dementia (FTD)	Dementia	C9ORF72 expansion	NA	NA	NA	Frontotemporal Dementia (FTD) / Amyotrophic lateral sclerosis (ALS)	none
7	Frontotemporal Dementia (FTD)	Dementia	C9ORF72 expansion	NA	NA	NA	Frontotemporal Dementia (FTD) / Amyotrophic lateral sclerosis (ALS)	none
8	Vascular dementia (VD)	Dementia	C9ORF72 expansion	NA	NA	NA	Frontotemporal Dementia (FTD) / Amyotrophic lateral sclerosis (ALS)	Many white matter hyperintensities, but clinically also apathy, loss of face recognition and no disease insight
9	Subjective cognitive decline (SCD)	Subjective cognitive decline (SCD)	C9ORF72 expansion	NA	NA	NA	Frontotemporal Dementia (FTD) / Amyotrophic lateral sclerosis (ALS)	Bipolar disorder, but no clinical progression at 53 years old
10	Mild cognitive impairment (MCI)	Mild cognitive impairment (MCI)	CHMP2B	NC_000003.11:g.87289878C>T	NM_014043.3:c.64C>T	NP_054762.2:p.Arg22*	Amyotrophic lateral sclerosis (ALS) / Frontotemporal Dementia (FTD)	CHMP2B pathology at obduction
11	Mild cognitive impairment (MCI)	Mild cognitive impairment (MCI)	CHMP2B	NC_000003.11:g.87289878C>T	NM_014043.3:c.64C>T	NP_054762.2:p.Arg22*	Amyotrophic lateral sclerosis (ALS) / Frontotemporal Dementia (FTD)	CHMP2B pathology at obduction
12	Frontotemporal Dementia (FTD)	Dementia	CTSF	NC_000011.9:g.66332402delT	NM_003793.3:c.1121delA	NP_003784.2:p.Lys374Argfs*10	Frontotemporal Dementia (FTD)	Initial tremor, then cognitive complaints and more movement problems. Fits CLN13 phenotype
13	Other dementia	Dementia	CTSF	NC_000011.9:g.66333568delG; NC_000011.9:g.66335552delG	NM_003793.3:c.792delC; NM_003793.3:c.215delC	NP_003784.2:p.Lys265Serfs*81; NP_003784.2:p.Ala72Glyfs*76	Frontotemporal Dementia (FTD)	Progressive, early onset behavorial problems with movement disorders, can fit CLN13 phenotype
14	Other dementia	Dementia	GRN	NC_000017.10:g.42426533A>C	NM_002087.2:c.1A>C	NP_002078.1:p.Met1?	Frontotemporal Dementia (FTD)	FTD dementia as final diagnosis
15	Other dementia	Dementia	HTT repeat	NA	NA	NA	Huntington	Generalized chorea, 41 repeats.
16	Alzheimer's disease (AD)	Dementia	MAPT	NC_000017.10:g.44087739A>G	NM_005910.5:c.886A>G	NP_005901.2:p.Asn296Asp	Frontotemporal Dementia (FTD)	Differential diagnosis of FTD with grade 3 mediotemporal lobe atrophy
17	Frontotemporal Dementia (FTD)	Dementia	MAPT	NC_000017.10:g.44091637T>G	NM_005910.5:c.944T>G	NP_005901.2:p.Leu315Arg	Frontotemporal Dementia (FTD)	none
18	Primary psychiatric disorders (PPD)	Dementia	MAPT	NC_000017.10:g.44073962G>T	NM_005910.5:c.754G>T	NP_005901.2:p.Asp252Tyr	Frontotemporal Dementia (FTD)	No progression to dementia at 69 year old
19	Vascular dementia (VD)	Dementia	NOTCH3	NC_000019.9:g.15298024G>A	NM_000435.2:c.1732C>T	NP_000426.2:p.Arg578Cys	CADASIL syndrome	none
20	Alzheimer's disease (AD)	Dementia	NOTCH3	NC_000019.9:g.15289863G>A	NM_000435.2:c.3691C>T	NP_000426.2:p.Arg1231Cys	CADASIL syndrome	MRI image can fit CADASIL
21	Mild cognitive impairment (MCI)	Mild cognitive impairment (MCI)	NOTCH3	NC_000019.9:g.15297722G>A	NM_000435.2:c.1918C>T	NP_000426.2:p.Arg640Cys	CADASIL syndrome	Progression to vascular dementia
22	Subjective cognitive decline (SCD)	Subjective cognitive decline (SCD)	PRNP	NC_000020.10:g.4680430delG	NM_000311.4:c.565delG	NP_000302.1:p.Val189Serfs*17	Prion diseases	No follow-up of patient
23	Alzheimer's disease (AD)	Dementia	PSEN1	NC_000014.8:g.73637653C>T	NM_000021.3:c.236C>T	NP_000012.1:p.Ala79Val	Alzheimer's disease (AD)	none
24	Mild cognitive impairment (MCI)	Mild cognitive impairment (MCI)	PSEN1	NC_000014.8:g.73637653C>T	NM_000021.3:c.236C>T	NP_000012.1:p.Ala79Val	Alzheimer's disease (AD)	Progression to AD
25	Alzheimer's disease (AD)	Dementia	PSEN1	NC_000014.8:g.73637653C>T	NM_000021.3:c.236C>T	NP_000012.1:p.Ala79Val	Alzheimer's disease (AD)	none
26	Alzheimer's disease (AD)	Dementia	PSEN1	NC_000014.8:g.73637653C>T	NM_000021.3:c.236C>T	NP_000012.1:p.Ala79Val	Alzheimer's disease (AD)	none
27	Alzheimer's disease (AD)	Dementia	PSEN1	NC_000014.8:g.73637653C>T	NM_000021.3:c.236C>T	NP_000012.1:p.Ala79Val	Alzheimer's disease (AD)	none
28	Primary psychiatric disorders (PPD)	Dementia	SORL1	NC_000011.9:g.121340831_121340834delATGT	NM_003105.5:c.401_402+2delATGT	NA	Alzheimer's disease (AD)	No follow-up of patient
29	Subjective cognitive decline (SCD)	Subjective cognitive decline (SCD)	SORL1	NC_000011.9:g.121420749delC	NM_003105.5:c.2135delC	NP_003096.1:p.Pro712Leufs*54	Alzheimer's disease (AD)	No progression to dementia at 61 years old
30	Alzheimer's disease (AD)	Dementia	SORL1	NC_000011.9:g.121429518_121429521delCGCA	NM_003105.5:c.2883_2886delGCAC	NP_003096.1:p.His962Profs*45	Alzheimer's disease (AD)	none
31	Primary psychiatric disorders (PPD)	Dementia	TARDBP	NC_000001.10:g.11082610G>A	NM_007375.3:c.1144G>A	NP_031401.1:p.Ala382Thr	Frontotemporal Dementia (FTD)	No follow-up of patient
32	Other dementia	Dementia	TARDBP	NC_000001.10:g.11082266A>G	NM_007375.3:c.800A>G	NP_031401.1:p.Asn267Ser	Frontotemporal Dementia (FTD)	There is frontotemporal lobe atrophy but no follow-up or final diagnosis
33	Primary psychiatric disorders (PPD)	Dementia	TARDBP	NC_000001.10:g.11082266A>G; NC_000013.10:g.52524497T>A	NM_007375.3:c.800A>G; NM_000053.3:c.2486A>T	NP_031401.1:p.Asn267Ser; NP_000044.2:p.Asp829Val	Frontotemporal Dementia (FTD)	No follow-up of patient
34	Other dementia	Dementia	SGP4 - Heterozygote deletie exons 3 t/m 7 (c.503-?_1851+?del)	NA	NA	NA	Spastic paraplegia type 4 (SPG4)	Cognitive complaints and memory was considered a part of the SGP4 syndrome, exact breakpoints of the mutation unknown
